# Supplementary material for: Exceptional preservation and foot structure reveal ecological transitions and lifestyles of early theropod flyers
Source: Nat Commun. 2022 Dec 20;13:7684. doi: 10.1038/s41467-022-35039-1 (PMC9768147; doi:10.1038/s41467-022-35039-1)
Supplement: Supplementary file 4 — Supplementary Data 1 [file 41467_2022_35039_MOESM4_ESM.xlsx]

## Sheet: Mod. Av. Toe Pads+Foot Scales 
Order	Specimen number	Taxon	Common name	Toe pads	Reticulate scales	Comments
Accipitriformes
	unnumbered	Accipiter fasciatus	Brown goshawk	P, WD
	1A.34	Aviceda subcristata	Pacific baza	WD
	unnumbered	Aquilla audax	Wedge-tailed eagle	WD	spiculate
Anseriformes
	unnumbered	Dendrocygna sp.	Whistling duck	F	flat
	1A.32	Anas rhynchotis	Australasian Shoveller	F	flat
	unnumbered	Anas gibberifrons	Teal	F	flat
Psittaciformes
	DB94; DB95; DB103	Platycercus eximius	Eastern rosella	WD; P on ungual	globose
	DB83; DB83; DB84	Platycercus adscitus	Pale headed rosella	WD; P on ungual	globose
	DB60	Trichoglossus haematodus	Rainbow lorikeet	WD; P on ungual	globose
	DB76	Kakatoe rosiecapilla	Galah	WD; P on ungual	globose
	DB77	Kakatoe sanguinea	Little corella	WD; P on ungual	globose
	DB67	Glossopsitta concinna	Musk lorikeet	WD; P on ungual	globose
	DB134	Alisternus scapularis	King parrot	WD; P on ungual	globose
	DB135	Aprosanctus erythropterus	Crimson winged parrot	WD	globose
Passeriformes
	DB237	Corvus	Australian raven	F	globose
	DB238	Corcorax	Torresian crow	F	globose
	DB232; DB233	Strepera graculina	Currawong	F	globose
Caprimulgiformes
	DB190; DB185	Podargus strigoides	Tawny frogmouth	F	flat/globose
	DB179	Aegotheles cristatus	Owlet nightjar	F
Strigiformes
	DB22	Tyto alba	Barn owl	P	spiculate
	unnumbered	Ninox strenua	Powerful owl		spiculate
	DB27	Ninox novaeseelandiae	Boobook owl	P	spiculate
Coraciiformes
	DB170; DB173	Halcyon sancta	Sacred kingfisher	none	flat	Advanced syndactyly. No toe pads; Scutate scales separated along length of each toe despite fusion
	DB174	Ceyx azurea	Azure kingfisher	none	flat	Advanced syndactyly. No toe pads; Scutate scales separated along length of digits III-IV
	DB176	Halcyon macleayii	Forest kingfisher	none	flat	Advanced syndactyly. No toe pads; Scutate scales separated along length of digits III-IV
	DB168; DB169	Merops ornatus	Rainbow bee-eater	poorly defined	flat	Advanced syndactyly. Toe pads poorly defined; Scutate scales separated along length of digits III-IV
	DB175	Dacelo gigas	Laughing kookaburra	poorly defined	flat	Advanced syndactyly. Toe pads poorly defined; Scutate scales separated along length of digits III-IV

## Sheet: TM Fossil Claw Measurements 
Specimen	Taxon	1Ao	1Hmo	1Oo	1Radius	1Alo	2Ao	2Hmo	2Oo	2Radius	2Alo	3Ao	3Hmo	3Oo	3Radius	3Alo	4Ao	4Hmo	4Oo	4Radius	4Alo
HGM 41HIII0405	Sapeornis	10.66	2.97	116.77	6.25888	12.7557	8.65	2.1	90.36	6.09735	9.616	10.23	2.08	113.09	6.13075	12.1008	9.07	1.85	89.9	6.41906	10.0718
STM 0-1	Anchiornis 1	3.97	0.61	132.09	2.17209	5.00756	6.65	0.88	53.99	7.3252	6.90256	5.78	0.91	65.96	5.30912	6.11196	5.09	0.95	63.68	4.8242	5.36174
STM 0-114	Anchiornis 2	5.69	1.35	81.28	4.36816	6.19669	11.71	2.04	74.31	9.69414	12.5729	10.05	1.54	47.79	12.4055	10.3474	9.6	1.44	76.32	7.76876	10.3483
STM 5-172	Microraptor 3				#DIV/0!	#DIV/0!	12.89	1.48	91.6	8.98996	14.3724	8.24	1.47	91.96	5.72941	9.19572	8.55	1.45	100.52	5.5595	9.75362
STM 5-109	Microraptor 2				#DIV/0!	#DIV/0!	21.81	2.24	102.19	14.0133	24.9935	12.23	1.55	67.77	10.9681	12.9731	13.33	1.57	76.56	10.7586	14.3759
STM 0-147	Anchiornis 3				#DIV/0!	#DIV/0!	8.31	2.5	74.5	6.86443	8.92562	8.79	1.52	64.52	8.23401	9.2722	7.42	1.59	52.86	8.33513	7.68983
STM 5-75	Microraptor 1				#DIV/0!	#DIV/0!	14.85	2.42	110.97	9.01116	17.4527	10.12	1.39	97.91	6.70915	11.4649	8.3	1.38	95.05	5.62657	9.33411
STM 0-7	Anchiornis 4	4.87	1.36	93.7	3.3376	5.45823	11.74	1.89	77.73	9.35477	12.6911				#DIV/0!	#DIV/0!	8.18	1.53	60.71	8.0933	8.57558
STM 0-125	Anchiornis 5				#DIV/0!	#DIV/0!	11.4	1.52	80.7	8.8037	12.3998	8.08	1.28	55.66	8.65375	8.40669				#DIV/0!	#DIV/0!
IVPP V13558	Yanornis	2.59	0.87	67.98	2.31644	2.74839	3.39	0.75	51.6	3.89448	3.50733	3.86	0.97	69.22	3.39796	4.10514	3.44	0.78	50.85	4.00625	3.55555
IVPP V13156	Confuciusornis 1	6.86	1.81	90.61	4.82514	7.63068	8.45	1.9	73.4	7.06965	9.05673	10.58	1.89	75.19	8.67105	11.3791	9.02	1.88	92.22	6.25805	10.0726
STM 13-55	Confuciusornis 2	5.56	1.21	87.47	4.02127	6.13903	7.46	1.29	74.92	6.13278	8.01922	7.55	1.38	75.75	6.1488	8.12925	7.04	1.43	68.32	6.26886	7.47504
IVPP V24192	Ambopteryx	3.15	0.52	67.78	2.8246	3.34146	4.65	0.88	74.14	3.85706	4.99099	4.59	1.06	64.53	4.29907	4.84188	4.18	0.85	59.28	4.22607	4.37243
IVPP V24192	Fortunguavis	7.05	3.32	127.57	3.92914	8.7483	6.87	3.3	81.54	5.26014	7.48593	8.38	2.31	107.42	5.19831	9.74596	6.79	1.6	102.87	4.34198	7.79568
MB.Av.101	Archaeopteryx 1	14.39	2.54	66.36	13.147	15.2269	20.57	3.56	85.09	15.2107	22.5894	22.95	3.47	80.4	17.7781	24.947	15.01	2.97	86.51	10.9523	16.5366
WDC-CSG-100	Archaeopteryx 2	3.34	1.04	89.68	2.36836	3.70698	4.9	1.12	78.83	3.85868	5.30893	4.9	0.89	91.21	3.42881	5.45837	4.19	0.91	57.95	4.32469	4.37407

## Sheet: For TM Claw Analysis
Taxon	Clade	Category	DI ALo ratio to DIII	DII ALo ratio to DIII	DIV ALo ratio to DIII	DI ALo ratio to DIV	DII ALo ratio to DIV	DIII ALo ratio to DIV	DI Oo	DII Oo	DIII Oo	DIV Oo
Accipiter nisus	Accipiter	Restraint	1.49762	1.54346	0.922526	1.62339	1.67309	1.08398	97.28	95.93	84.83	91.77
Alauda arvensis arvensis	Passerine	Ground	2.06314	0.933856	0.778721	2.6494	1.19922	1.28416	20.44	40.25	38.83	51.99
Alisterus scapularis minor	Parrot	Perch	0.761334	0.940634	0.897601	0.841244	1.03936	1.10496	121.43	115.09	95.85	117.03
Ambopteryx	Fossil	Fossil	0.690117	0.669499	0.669499	0.764212	1.14147	1.10737	67.78	74.14	64.53	59.28
Anchiornis 1	Fossil	Fossil	0.819304	1.12935	0.877253	0.933943	1.28737	1.13992	132.09	53.99	65.96	63.68
Anchiornis 2	Fossil	Fossil	0.598867	1.21508	1.00009	0.598815	1.21497	0.999913	81.28	74.31	47.79	76.32
Anchiornis 3	Fossil	Fossil		0.962621	0.829343		1.1607	1.20577		74.5	64.52	52.86
Aquila audax	Accipiter	Restraint	1.49949	1.35677	0.787959	1.90301	1.72188	1.2691	113.7	106.3	96.6	97.7
Aquila chrysaetos	Accipiter	Restraint	1.43626	1.532	0.813065	1.76648	1.88422	1.22991	115.1	112	104.8	101.1
Ara chloroptera	Parrot	Perch	0.756186	0.865939	0.790341	0.956784	1.09565	1.26528	124.87	127.83	106.86	118.8
Ara militaris	Parrot	Perch	0.701957	0.802901	0.793436	0.884704	1.01193	1.26034	116.5	110.08	98.77	106.02
Archaeopteryx 1	Fossil	Fossil	0.610371	0.905496	0.662871	0.920798	1.36602	1.50859	66.36	85.09	80.4	86.51
Archaeopteryx 2	Fossil	Fossil	0.679137	0.972622	0.80135	0.847491	1.21373	1.24789	89.68	78.83	91.21	57.95
Asio otus	Owl	Constrict	0.730314	0.802004	0.874717	0.834915	0.916873	1.14323	79.07	78.26	67.47	78.15
Athene brama	Owl	Constrict	0.837216	0.962225	0.784218	1.06758	1.22699	1.27515	84.16	80.39	88.81	94.78
Balearica pavonina	Crane	Ground	0.707961	1.40095	0.873684	0.810318	1.6035	1.14458	74.93	109.46	57.94	94.32
Bubo virginianus	Owl	Constrict	1.02236	1.24722	0.940742	1.08676	1.32578	1.06299	89.28	101.75	99.02	94.25
Buteo buteo	Accipiter	Restraint	1.283	1.24149	0.782847	1.63889	1.58587	1.27739	98.6	106.3	93.6	84.4
Buteo jamaicensis	Accipiter	Restraint	1.12563	1.29648	0.846217	1.3302	1.53209	1.18173	100	98	97.3	107.2
Buteo nitidus	Accipiter	Restraint	1.4539	1.24698	0.946361	1.53631	1.31766	1.05668	93.34	93.59	76.47	83.09
Buteo platypterus	Accipiter	Restraint	1.18609	1.18576	0.849438	1.39633	1.39594	1.17725	95.63	95.52	84.05	85.78
Buteogallus anthracinus	Accipiter	Restraint	1.27486	1.14987	0.756161	1.68596	1.52067	1.32247	94.17	89.15	70.24	83.13
Cariama cristata	Falcon	Strike	0.829914	1.24653	0.859551	0.96552	1.45021	1.1634	84.54	96.81	65.88	73.14
Cathartes aura	Cathartid	Scavenge	0.603673	1.11063	0.785425	0.768594	1.41405	1.2732	91.14	114.03	96.06	99.8
Chalcites lucidus	Cuckoo	Perch	0.809028	0.852946	0.794468	1.01833	1.07361	1.2587	101.79	106.88	85.75	94.88
Circus cyaneus	Accipiter	Restraint	1.4686	1.25964	0.673075	2.18193	1.87147	1.48572	93.7	85.37	78.2	82.96
Clamator jacobinus pica	Cuckoo	Perch	0.88404	0.917463	0.828916	1.0665	1.10682	1.20639	108.02	105.72	86.9	93.31
Coccyzus americanus	Cuckoo	Perch	0.74712	0.837338	0.77154	0.968349	1.08528	1.29611	108.09	109.72	103.59	115.53
Colius indicus ngamiensis	Cuckoo	Perch	0.679301	0.857094	0.920884	0.737662	0.93073	1.08591	108.51	107.17	103.5	111.84
Confuciusornis 1	Fossil	Fossil	0.670585	0.795907	0.885181	0.757568	0.899145	1.12971	90.61	73.4	75.19	92.22
Confuciusornis 2	Fossil	Fossil	0.755178	0.986465	0.919524	0.82127	1.0728	1.08752	87.47	74.92	75.75	68.32
Coragyps atratus atratus	Cathartid	Scavenge	0.637422	0.971282	0.775383	0.822075	1.25265	1.28969	76.92	97.13	84.02	90.05
Falco femoralis	Falcon	Strike	1.04874	0.966214	0.910783	1.15147	1.06086	1.09796	97.1	93.65	87.54	95.17
Falco peregrinus	Falcon	Strike	1.26116	1.16267	0.987701	1.27686	1.17715	1.01245	118.85	110.12	98.38	116.36
Falco rusticolus	Falcon	Strike	1.50352	1.24488	0.94097	1.59785	1.32297	1.06273	110.1	105.14	102.37	102.29
Falco sparverius	Falcon	Strike	1.3524	1	0.884429	1.52912	1.13068	1.13067	102.7	83.6	93.1	75.8
Fortunguavis	Fossil	Fossil	0.897633	0.768106	0.799888	1.1222	0.960266	1.25017	127.57	81.54	107.42	102.87
Glaucidium cuculoides	Owl	Constrict	0.804107	0.782639	0.786892	1.02188	0.994596	1.27082	89.75	88.76	82.62	88.03
Grus canadensis tabida	Crane	Ground	0.47721	0.988897	0.597105	0.799207	1.65615	1.67475	73.47	89.98	65.76	88.27
Laniarius funebris degener	Passerine	Restraint	1.05636	0.546963	0.642443	1.64428	0.851379	1.55656	112.5	89.88	112.04	75.21
Lanius collaris humeralis	Passerine	Restraint	0.600611	0.718378	0.551466	1.08912	1.30267	1.81335	97.33	75.35	95.76	92.57
Lanius excubitor	Passerine	Restraint	0.7187	0.712997	0.589379	1.21942	1.20974	1.6967	86.81	68.54	91.19	90.21
Lanius ludovicianus	Passerine	Restraint	0.690797	0.70995	0.536524	1.28754	1.32324	1.86385	79.52	67.57	105.72	88.21
Lullula arborea	Passerine	Ground	1.56922	0.901285	0.727169	2.15799	1.23944	1.3752	23.11	58.05	57.09	69.51
Megapodius freycinet reinwardt	Megapode	Ground	0.963829	1.06606	0.880514	1.09462	1.21072	1.1357	65.01	48.37	45.6	50.68
Micrastur semitorquatus	Falcon	Restraint	1.76871	1.61095	1.02611	1.72371	1.56996	0.974557	113.2	117	91.6	101.6
Microraptor 1	Fossil	Fossil		1.47355	0.942801		1.56295	1.06067		91.6	100.52	91.96
Microraptor 2	Fossil	Fossil		1.92656	1.10813		1.73857	0.902423		102.19	67.77	76.56
Microraptor 3	Fossil	Fossil		1.56295	1.06067		1.47355	0.942801		91.6	91.96	100.52
Milvago chimachima	Falcon	Strike	1.23699	1.31692	0.844483	1.46478	1.55944	1.18416	107.1	104.87	84.15	89.93
Mirafra sabota sabatoides	Passerine	Ground	1.33457	1.17559	0.685648	1.94643	1.71457	1.45847	46.2	67.35	60.68	70.16
Musophaga rossae	Turaco	Perch	0.976439	1.02804	1.001	0.975462	1.02701	0.998999	127	107.89	122.79	129.73
Ninox novaeseelandiae	Owl	Constrict	0.863861	1.1146	0.903622	0.955998	1.23348	1.10666	84.04	77.12	87.56	85.34
Opisthocomus hoazin	Hoatzin	Perch	1.10226	0.848623	0.700016	1.57462	1.21229	1.42854	97.02	88.78	87.53	91.27
Pandion haliaetus	Accipiter	Pierce	1.15664	1.08313	1.06026	1.09091	1.02157	0.943167	126.08	128.47	116.43	122.32
Pionus maximiliani	Parrot	Perch	0.850028	0.967468	0.904533	0.939743	1.06958	1.10554	112.55	108.07	93.63	96.75
Poicephalus rufiventris	Parrot	Perch	0.92134	0.894683	0.877408	1.05007	1.01969	1.13972	118.31	111.61	94.78	113.01
Polyborus plancus	Falcon	Strike	1.41179	1.31206	0.897997	1.57215	1.46109	1.11359	109.87	101.27	81.27	57.44
Prionops plumatus	Passerine	Restraint	1.43193	0.946926	0.79943	1.79119	1.1845	1.25089	108.54	111.58	87.37	99.57
Psittacula alexandri	Parrot	Perch	0.969849	0.904798	0.973772	0.995971	0.929168	1.02693	129.67	114.07	116.62	100.14
Psittacula krameri krameri	Parrot	Perch	0.808162	0.965496	0.897601	0.900358	1.07564	1.11408	90.52	104.99	77.16	73.48
Pulsatrix perspicillata	Owl	Constrict	0.944315	1.14304	0.962695	0.980907	1.18733	1.03875	79.65	88.3	78.04	88.36
Rhynchotus rufescens	Tinamou	Ground	0.798717	1.07981	0.825927	0.967055	1.30739	1.21076	113.7	79.9	78.71	81.59
Sagittarius serpentarius	Accipiter	Strike	1.0971	0.944898	0.819113	1.33937	1.15356	1.22083	115.06	97.92	79.43	84.88
Sapeornis	Fossil	Fossil	1.05412	0.794657	0.832326	1.26648	0.954742	1.20145	116.77	90.36	113.09	89.9
Sarcoramphus papa	Cathartid	Scavenge	0.552056	0.999384	0.783415	0.704679	1.27568	1.27646	91.75	115.87	100.92	101.3
Strix aluco	Owl	Constrict	0.822317	0.898525	0.754574	1.08978	1.19077	1.32525	67.88	68.79	82.42	72.97
Strix varia	Owl	Constrict	0.785611	0.863985	0.719516	1.09186	1.20079	1.38982	93.09	79.93	95.05	85.08
Surnia ulula	Owl	Constrict	0.950323	1.01466	1.09273	0.869675	0.928549	0.915137	98.27	92.55	86.41	92.56
Talegalla fuscirostris occidentis	Megapode	Ground	1.34439	0.931255	0.865349	1.55359	1.07616	1.1556	85.24	63.82	62.05	67.71
Tauraco corythaix	Turaco	Perch	1.04961	1.01601	0.872538	1.20293	1.16443	1.14608	108.53	85.84	115.35	109.67
Tinamus major percautus	Tinamou	Ground	0.837577	1.17946	0.805439	1.0399	1.46437	1.24156	104.7	83.39	81.84	102.88
Tyto alba	Owl	Constrict	0.978294	0.880896	0.888768	1.10073	0.991144	1.12515	87.1	67.14	68.08	72.05
Vultur gryphus	Cathartid	Scavenge	0.671621	0.973558	0.733742	0.915337	1.32684	1.36288	103.24	96.43	81.24	85.28
Yanornis	Fossil	Fossil	0.669501	0.854376	0.866121	0.772988	0.98644	1.15457	67.98	51.6	69.22	50.85
