# Supplementary material for: Exceptional preservation and foot structure reveal ecological transitions and lifestyles of early theropod flyers
Source: Nat Commun. 2022 Dec 20;13:7684. doi: 10.1038/s41467-022-35039-1 (PMC9768147; doi:10.1038/s41467-022-35039-1)
Supplement: Supplementary file 6 — Source Data [file 41467_2022_35039_MOESM6_ESM.xlsx]

## Sheet: Fig. 1
Fig. 1
	Microraptor white light and LSF images and interpretative drawing from Fig. 2
	Anchiornis white light and LSF images and interpretative drawing from Fig. 3
	Confuciusornis white light and LSF images and interpretative drawing from Fig. 4
	Sapeornis white light image from Chiappe & Meng (2016) (Birds of stone: Chinese avian fossils from the age of dinosaurs. John Hopkins University Press, 2016) and interpretative drawing from Fig. 5
	Yanornis white light and LSF images and interpretative drawing from Fig. 6

## Sheet: Fig. 2
Fig. 2
	Data all in the figure.

## Sheet: Fig. 3
Fig. 3
	Data all in the figure.

## Sheet: Fig. 4
Fig. 4
	Data all in the figure.

## Sheet: Fig. 5
Fig. 5
	Data from white light image in Chiappe & Meng (2016) (Birds of stone: Chinese avian fossils from the age of dinosaurs. John Hopkins University Press, 2016) and in the interpretative drawing below:

## Sheet: Fig. 6
Fig. 6
	Data all in the figure.

## Sheet: Fig. 7
Fig. 7
	Data from tab 2 'TM Fossil Claw Measurements' of Supplemental Data 1
	Data from tab 3 'For TM Claw Analysis' of Supplemental Data 1

## Sheet: Fig. 8
Fig. 8
	Data from tab 2 'TM Fossil Claw Measurements' of Supplemental Data 1
	Data from tab 3 'For TM Claw Analysis' of Supplemental Data 1

## Sheet: Table 1
Table 1
	Data from tab 2 'TM Fossil Claw Measurements' of Supplemental Data 1
	Data from tab 3 'For TM Claw Analysis' of Supplemental Data 1

## Sheet: Table 2
Table 2
	Data from tab 2 'TM Fossil Claw Measurements' of Supplemental Data 1
	Data from tab 3 'For TM Claw Analysis' of Supplemental Data 1
